# Supplementary material for: Genomic Investigation of Antimicrobial-Resistant Salmonella enterica Isolates From Dead Chick Embryos in China
Source: Front Microbiol. 2021 Aug 23;12:684400. doi: 10.3389/fmicb.2021.684400 (PMC8419455; doi:10.3389/fmicb.2021.684400)
Supplement: Supplementary Table 1 — Salmonella isolates serotyping by sera agglutination assay and in silico analysis by using Seqsero v1.0.1 and SISTR v1.0.0. [file Table_1.XLSX]

## Sheet: Supplemental Table 1
Methods of serotyping
Strains	Slide agglutination test	Sistr	Seqsero v1.0.1 / SISTR v1.0.0
			O antigen	H1 antigen	H2 antigen	Serotype
SAL03338	S. Cerro	S. Cerro	18	z4, z23	-	S. Cerro
SAL03339	S. Cerro	S. Cerro	18	z4, z23	-	S. Cerro
SAL03340	S. Cerro	S. Cerro	18	z4, z23	-	S. Cerro
SAL03341	S. Cerro	S. Cerro	18	z4, z23	-	S. Cerro
SAL03342	S. Cerro	S. Cerro	18	z4, z23	-	S. Cerro
SAL03343	S. Cerro	S. Cerro	18	z4, z23	-	S. Cerro
SAL03344	S. Cerro	S. Cerro	18	z4, z23	-	S. Cerro
SAL03345	S. Cerro	S. Cerro	18	z4, z23	-	S. Cerro
SAL03346	S. Cerro	S. Cerro	18	z4, z23	-	S. Cerro
SAL03347	S. Indiana	S. Indiana	4	z	1, 7	S. Indiana
SAL03348	S. Indiana	S. Indiana	4	z	1, 7	S. Indiana
SAL03349	S. Tennessee	S. Tennessee	7	z29	-	S. Tennessee
SAL03350	S. Tennessee	S. Tennessee	7	z29	-	S. Tennessee
SAL03351	S. Tennessee	S. Tennessee	7	z29	-	S. Tennessee
SAL03352	S. Thompson	S. Thompson	7	k	1, 5	S. Thompson
SAL03353	S. Thompson	S. Thompson	7	k	1, 5	S. Thompson
SAL03354	S. Thompson	S. Thompson	7	k	1, 5	S. Thompson
SAL03355	S. Thompson	S. Thompson	7	k	1, 5	S. Thompson
SAL03356	S. Thompson	S. Thompson	7	k	1, 5	S. Thompson
SAL03357	S. Thompson	S. Thompson	7	k	1, 5	S. Thompson
SAL03358	S. Thompson	S. Thompson	7	k	1, 5	S. Thompson
SAL03359	S. Thompson	S. Thompson	7	k	1, 5	S. Thompson
SAL03360	S. Enteritidis	S. Enteritidis	9	g, m	-	S. Enteritidis
SAL03361	S. Enteritidis	S. Enteritidis	9	g, m	-	S. Enteritidis
SAL03362	S. Enteritidis	S. Enteritidis	9	g, m	-	S. Enteritidis
SAL03363	S. Enteritidis	S. Enteritidis	9	g, m	-	S. Enteritidis
SAL03364	S. Enteritidis	S. Enteritidis	9	g, m	-	S. Enteritidis
SAL03365	S. Enteritidis	S. Enteritidis	9	g, m	-	S. Enteritidis
SAL03366	S. Enteritidis	S. Enteritidis	9	g, m	-	S. Enteritidis
SAL03367	S. Thompson	S. Thompson	7	k	1, 5	S. Thompson
SAL03368	S. Thompson	S. Thompson	7	k	1, 5	S. Thompson
SAL03369	S. Thompson	S. Thompson	7	k	1, 5	S. Thompson
SAL03370	S. Thompson	S. Thompson	7	k	1, 5	S. Thompson
SAL03371	S. Indiana	S. Indiana	4	z	1, 7	S. Indiana
SAL03372	S. Enteritidis	S. Enteritidis	9	g, m	-	S. Enteritidis
SAL03373	S. Enteritidis	S. Enteritidis	9	g, m	-	S. Enteritidis
SAL03374	S. Enteritidis	S. Enteritidis	9	g, m	-	S. Enteritidis
SAL03375	S. Enteritidis	S. Enteritidis	9	g, m	-	S. Enteritidis
SAL03376	S. Enteritidis	S. Enteritidis	9	g, m	-	S. Enteritidis
SAL03377	S. Enteritidis	S. Enteritidis	9	g, m	-	S. Enteritidis
SAL03378	S. Enteritidis	S. Enteritidis	9	g, m	-	S. Enteritidis
SAL03379	S. Enteritidis	S. Enteritidis	9	g, m	-	S. Enteritidis
SAL03380	S. Kottbus	S. Kottbus	8	e, h	1, 5	S. Kottbus
SAL03381	S. Thompson	S. Thompson	7	k	1, 5	S. Thompson
SAL03382	S. Kottbus	S. Kottbus	8	e, h	1, 5	S. Kottbus

## Sheet: Supplementable Table 2
Strains Name	Serovar	Total	Macrophage inducible genes	Magnesium uptake		Secretion system
			Mig-14	Mg2+ transport		TTSS (SPI-1 encode)																								TTSS (SPI-2 encode)
			mig-14	mgtB	mgtC	invA	invB	invC	invE	invF	invG	invH	invI	invJ	orgA	orgB	orgC	prgH	prgI	prgJ	prgK	sicA	sicP	sipD	spaO	spaP	spaQ	spaR	spaS	ssaC	ssaD	ssaE	ssaG	ssaH	ssaI	ssaJ	ssaK	ssaL	ssaM	ssaN	ssaO	ssaP	ssaQ	ssaR	ssaS	ssaT	ssaU	ssaV	sscA
SAL03380	S. Kottbus	99	1	1	1	1	1	1	1	1	1	1	1	1	1	1	1	1	1	1	1	1	1	1	1	1	1	1	1	1	1	1	1	1	1	1	1	1	1	1	1	1	1	1	1	1	1	1	1
SAL03382	S. Kottbus	98	1	1	1	1	1	1	1	1	1	1	1	1	1	1	1	1	1	1	1	1	1	1	1	1	1	1	1	1	1	1	1	1	1	1	1	1	1	1	1	1	1	1	1	1	1	1	1
SAL03352	S. Thompson	98	1	1	1	1	1	1	1	1	1	1	1	1	1	1	1	1	1	1	1	1	1	1	1	1	1	1	1	1	1	1	1	1	1	1	1	1	1	1	1	1	1	1	1	1	1	1	1
SAL03353	S. Thompson	98	1	1	1	1	1	1	1	1	1	1	1	1	1	1	1	1	1	1	1	1	1	1	1	1	1	1	1	1	1	1	1	1	1	1	1	1	1	1	1	1	1	1	1	1	1	1	1
SAL03354	S. Thompson	98	1	1	1	1	1	1	1	1	1	1	1	1	1	1	1	1	1	1	1	1	1	1	1	1	1	1	1	1	1	1	1	1	1	1	1	1	1	1	1	1	1	1	1	1	1	1	1
SAL03355	S. Thompson	98	1	1	1	1	1	1	1	1	1	1	1	1	1	1	1	1	1	1	1	1	1	1	1	1	1	1	1	1	1	1	1	1	1	1	1	1	1	1	1	1	1	1	1	1	1	1	1
SAL03357	S. Thompson	98	1	1	1	1	1	1	1	1	1	1	1	1	1	1	1	1	1	1	1	1	1	1	1	1	1	1	1	1	1	1	1	1	1	1	1	1	1	1	1	1	1	1	1	1	1	1	1
SAL03358	S. Thompson	98	1	1	1	1	1	1	1	1	1	1	1	1	1	1	1	1	1	1	1	1	1	1	1	1	1	1	1	1	1	1	1	1	1	1	1	1	1	1	1	1	1	1	1	1	1	1	1
SAL03368	S. Thompson	98	1	1	1	1	1	1	1	1	1	1	1	1	1	1	1	1	1	1	1	1	1	1	1	1	1	1	1	1	1	1	1	1	1	1	1	1	1	1	1	1	1	1	1	1	1	1	1
SAL03356	S. Thompson	98	1	1	1	1	1	1	1	1	1	1	1	1	1	1	1	1	1	1	1	1	1	1	1	1	1	1	1	1	1	1	1	1	1	1	1	1	1	1	1	1	1	1	1	1	1	1	1
SAL03359	S. Thompson	98	1	1	1	1	1	1	1	1	1	1	1	1	1	1	1	1	1	1	1	1	1	1	1	1	1	1	1	1	1	1	1	1	1	1	1	1	1	1	1	1	1	1	1	1	1	1	1
SAL03367	S. Thompson	98	1	1	1	1	1	1	1	1	1	1	1	1	1	1	1	1	1	1	1	1	1	1	1	1	1	1	1	1	1	1	1	1	1	1	1	1	1	1	1	1	1	1	1	1	1	1	1
SAL03369	S. Thompson	98	1	1	1	1	1	1	1	1	1	1	1	1	1	1	1	1	1	1	1	1	1	1	1	1	1	1	1	1	1	1	1	1	1	1	1	1	1	1	1	1	1	1	1	1	1	1	1
SAL03370	S. Thompson	100	1	1	1	1	1	1	1	1	1	1	1	1	1	1	1	1	1	1	1	1	1	1	1	1	1	1	1	1	1	1	1	1	1	1	1	1	1	1	1	1	1	1	1	1	1	1	1
SAL03381	S. Thompson	98	1	1	1	1	1	1	1	1	1	1	1	1	1	1	1	1	1	1	1	1	1	1	1	1	1	1	1	1	1	1	1	1	1	1	1	1	1	1	1	1	1	1	1	1	1	1	1
SAL03349	S. Tennessee	95	1	1	1	1	1	1	1	1	1	1	1	1	1	1	1	1	1	1	1	1	1	1	1	1	1	1	1	1	1	1	1	1	1	1	1	1	1	1	1	1	1	1	1	1	1	1	1
SAL03350	S. Tennessee	95	1	1	1	1	1	1	1	1	1	1	1	1	1	1	1	1	1	1	1	1	1	1	1	1	1	1	1	1	1	1	1	1	1	1	1	1	1	1	1	1	1	1	1	1	1	1	1
SAL03351	S. Tennessee	95	1	1	1	1	1	1	1	1	1	1	1	1	1	1	1	1	1	1	1	1	1	1	1	1	1	1	1	1	1	1	1	1	1	1	1	1	1	1	1	1	1	1	1	1	1	1	1
SAL03347	S. Indiana	91	1	1	1	1	1	1	1	1	1	1	1	1	1	1	1	1	1	1	1	1	1	1	1	1	1	1	1	1	1	1	1	1	1	1	1	1	1	1	1	1	1	1	1	1	1	1	1
SAL03348	S. Indiana	91	1	1	1	1	1	1	1	1	1	1	1	1	1	1	1	1	1	1	1	1	1	1	1	1	1	1	1	1	1	1	1	1	1	1	1	1	1	1	1	1	1	1	1	1	1	1	1
SAL03371	S. Indiana	91	1	1	1	1	1	1	1	1	1	1	1	1	1	1	1	1	1	1	1	1	1	1	1	1	1	1	1	1	1	1	1	1	1	1	1	1	1	1	1	1	1	1	1	1	1	1	1
SAL03338	S. cerro	93	1	1	1	1	1	1	1	1	1	1	1	1	1	1	1	1	1	1	1	1	1	1	1	1	1	1	1	1	1	1	1	1	1	1	1	1	1	1	1	1	1	1	1	1	1	1	1
SAL03341	S. cerro	93	1	1	1	1	1	1	1	1	1	1	1	1	1	1	1	1	1	1	1	1	1	1	1	1	1	1	1	1	1	1	1	1	1	1	1	1	1	1	1	1	1	1	1	1	1	1	1
SAL03339	S. cerro	93	1	1	1	1	1	1	1	1	1	1	1	1	1	1	1	1	1	1	1	1	1	1	1	1	1	1	1	1	1	1	1	1	1	1	1	1	1	1	1	1	1	1	1	1	1	1	1
SAL03340	S. Cerro	93	1	1	1	1	1	1	1	1	1	1	1	1	1	1	1	1	1	1	1	1	1	1	1	1	1	1	1	1	1	1	1	1	1	1	1	1	1	1	1	1	1	1	1	1	1	1	1
SAL03345	S. cerro	93	1	1	1	1	1	1	1	1	1	1	1	1	1	1	1	1	1	1	1	1	1	1	1	1	1	1	1	1	1	1	1	1	1	1	1	1	1	1	1	1	1	1	1	1	1	1	1
SAL03346	S. cerro	93	1	1	1	1	1	1	1	1	1	1	1	1	1	1	1	1	1	1	1	1	1	1	1	1	1	1	1	1	1	1	1	1	1	1	1	1	1	1	1	1	1	1	1	1	1	1	1
SAL03342	S. cerro	93	1	1	1	1	1	1	1	1	1	1	1	1	1	1	1	1	1	1	1	1	1	1	1	1	1	1	1	1	1	1	1	1	1	1	1	1	1	1	1	1	1	1	1	1	1	1	1
SAL03343	S. cerro	93	1	1	1	1	1	1	1	1	1	1	1	1	1	1	1	1	1	1	1	1	1	1	1	1	1	1	1	1	1	1	1	1	1	1	1	1	1	1	1	1	1	1	1	1	1	1	1
SAL03344	S. cerro	93	1	1	1	1	1	1	1	1	1	1	1	1	1	1	1	1	1	1	1	1	1	1	1	1	1	1	1	1	1	1	1	1	1	1	1	1	1	1	1	1	1	1	1	1	1	1	1
SAL03374	S. Enteritidis	108	1	1	1	1	1	1	1	1	1	1	1	1	1	1	1	1	1	1	1	1	1	1	1	1	1	1	1	1	1	1	1	1	1	1	1	1	1	1	1	1	1	1	1	1	1	1	1
SAL03362	S. Enteritidis	108	1	1	1	1	1	1	1	1	1	1	1	1	1	1	1	1	1	1	1	1	1	1	1	1	1	1	1	1	1	1	1	1	1	1	1	1	1	1	1	1	1	1	1	1	1	1	1
SAL03365	S. Enteritidis	108	1	1	1	1	1	1	1	1	1	1	1	1	1	1	1	1	1	1	1	1	1	1	1	1	1	1	1	1	1	1	1	1	1	1	1	1	1	1	1	1	1	1	1	1	1	1	1
SAL03363	S. Enteritidis	107	1	1	1	1	1	1	1	1	1	1	1	1	1	1	1	1	1	1	1	1	1	1	1	1	1	1	1	1	1	1	1	1	1	1	1	1	1	1	1	1	1	1	1	1	1	1	1
SAL03364	S. Enteritidis	107	1	1	1	1	1	1	1	1	1	1	1	1	1	1	1	1	1	1	1	1	1	1	1	1	1	1	1	1	1	1	1	1	1	1	1	1	1	1	1	1	1	1	1	1	1	1	1
SAL03372	S. Enteritidis	107	1	1	1	1	1	1	1	1	1	1	1	1	1	1	1	1	1	1	1	1	1	1	1	1	1	1	1	1	1	1	1	1	1	1	1	1	1	1	1	1	1	1	1	1	1	1	1
SAL03361	S. Enteritidis	107	1	1	1	1	1	1	1	1	1	1	1	1	1	1	1	1	1	1	1	1	1	1	1	1	1	1	1	1	1	1	1	1	1	1	1	1	1	1	1	1	1	1	1	1	1	1	1
SAL03360	S. Enteritidis	108	1	1	1	1	1	1	1	1	1	1	1	1	1	1	1	1	1	1	1	1	1	1	1	1	1	1	1	1	1	1	1	1	1	1	1	1	1	1	1	1	1	1	1	1	1	1	1
SAL03366	S. Enteritidis	107	1	1	1	1	1	1	1	1	1	1	1	1	1	1	1	1	1	1	1	1	1	1	1	1	1	1	1	1	1	1	1	1	1	1	1	1	1	1	1	1	1	1	1	1	1	1	1
SAL03375	S. Enteritidis	108	1	1	1	1	1	1	1	1	1	1	1	1	1	1	1	1	1	1	1	1	1	1	1	1	1	1	1	1	1	1	1	1	1	1	1	1	1	1	1	1	1	1	1	1	1	1	1
SAL03376	S. Enteritidis	108	1	1	1	1	1	1	1	1	1	1	1	1	1	1	1	1	1	1	1	1	1	1	1	1	1	1	1	1	1	1	1	1	1	1	1	1	1	1	1	1	1	1	1	1	1	1	1
SAL03378	S. Enteritidis	107	1	1	1	1	1	1	1	1	1	1	1	1	1	1	1	1	1	1	1	1	1	1	1	1	1	1	1	1	1	1	1	1	1	1	1	1	1	1	1	1	1	1	1	1	1	1	1
SAL03379	S. Enteritidis	108	1	1	1	1	1	1	1	1	1	1	1	1	1	1	1	1	1	1	1	1	1	1	1	1	1	1	1	1	1	1	1	1	1	1	1	1	1	1	1	1	1	1	1	1	1	1	1
SAL03373	S. Enteritidis	107	1	1	1	1	1	1	1	1	1	1	1	1	1	1	1	1	1	1	1	1	1	1	1	1	1	1	1	1	1	1	1	1	1	1	1	1	1	1	1	1	1	1	1	1	1	1	1
SAL03377	S. Enteritidis	108	1	1	1	1	1	1	1	1	1	1	1	1	1	1	1	1	1	1	1	1	1	1	1	1	1	1	1	1	1	1	1	1	1	1	1	1	1	1	1	1	1	1	1	1	1	1	1
Note: "0" means "no","1" means "yes"
[truncated: 64 more columns]
